# Supplementary material for: Genome-Wide Association Study to Map Genomic Regions Related to the Initiation Time of Four Growth Stage Traits in Soybean
Source: Front Genet. 2021 Sep 14;12:715529. doi: 10.3389/fgene.2021.715529 (PMC8476948; doi:10.3389/fgene.2021.715529)
Supplement: Supplementary Table 2 — SNP associated with four GSTs in summer soybeans. [file Table_2.XLSX]

## Sheet: DF
Supplementary Table 2.1. SNP associated with days to flowering of summer soybeans.
Trait_Envira	SNPb	Chr	Position(bp)c	-log10(P)	MAF	Effect
DF_BLUP	Gm03_31350283	3	31350283	6.49927	0.343042	-0.695243
	Gm05_26599525	5	26599525	4.81118	0.15534	-0.79367
	Gm06_20153666	6	20153666	10.9881	0.0841424	1.78218
	Gm08_12243725	8	12243725	5.92573	0.352751	-0.644048
	Gm08_18354609	8	18354609	5.75959	0.414239	-0.744887
	Gm10_44378814	10	44378814	10.6383	0.339806	-1.11941
	Gm15_29754006	15	29754006	10.2684	0.0970874	1.33851
	Gm17_35796425	17	35796425	6.22716	0.0809061	1.07664
	Gm17_37787347	17	37787347	5.59997	0.249191	-0.605776
	Gm17_38735090	17	38735090	6.23158	0.459547	0.666667
	Gm19_35390377	19	35390377	4.81228	0.15534	-0.615344
	Gm20_36893436	20	36893436	5.68499	0.0679612	-1.16986
DF_18JP	Gm03_5942189	3	5942189	5.41268	0.0711974	1.07094
	Gm06_21072696	6	21072696	10.9125	0.0841424	-2.01654
	Gm10_44378814	10	44378814	11.5367	0.339806	-1.31667
	Gm13_27209509	13	27209509	5.26002	0.423948	-0.750278
DF_18YC	Gm02_44009834	2	44009834	4.95292	0.404531	-0.963965
	Gm05_41150006	5	41150006	6.54677	0.300971	-1.02976
	Gm06_20986297	6	20986297	5.90764	0.0841424	1.76853
	Gm08_13819478	8	13819478	4.8846	0.262136	1.19345
	Gm09_41935044	9	41935044	6.73241	0.122977	1.79846
DF_19DT	Gm03_43116464	3	43116464	11.7125	0.466019	1.07208
	Gm06_19832918	6	19832918	8.79002	0.0841424	-1.75774
	Gm07_19240795	7	19240795	5.67832	0.220065	-0.802051
	Gm10_44378814	10	44378814	9.33925	0.339806	-1.14042
	Gm11_38464740	11	38464740	6.61017	0.0970874	-1.47181
	Gm15_29967480	15	29967480	5.41963	0.0970874	-0.99393
	Gm20_14703692	20	14703692	5.47434	0.0809061	-1.23856
DF_19JP	Gm06_20153666	6	20153666	7.82764	0.0841424	1.75561
	Gm10_44378814	10	44378814	11.4215	0.339806	-1.43192
	Gm15_29990587	15	29990587	5.43695	0.194175	1.16618
	Gm17_34843038	17	34843038	5.3455	0.0938511	-1.29931
	Gm19_1554771	19	1554771	4.86493	0.15534	0.89298
	Gm19_45436521	19	45436521	6.42217	0.33657	0.875899
DF_19YC6	Gm05_27355888	5	27355888	5.82498	0.216828	-1.14533
	Gm06_20986297	6	20986297	7.63029	0.0841424	2.19302
	Gm08_12243725	8	12243725	5.27189	0.352751	-0.669368
	Gm08_12344522	8	12344522	4.95522	0.294498	1.21774
	Gm10_44378814	10	44378814	7.80408	0.339806	-1.44755
	Gm11_11300437	11	11300437	6.06926	0.394822	-0.91818
	Gm15_29967480	15	29967480	5.36341	0.0970874	-1.29475
	Gm16_31593691	16	31593691	5.31476	0.430421	-1.06165
	Gm17_37787347	17	37787347	6.56589	0.249191	-1.01304
	Gm19_35390377	19	35390377	5.17264	0.15534	-1.02013
	Gm19_45436521	19	45436521	5.05954	0.33657	0.917373
DF_19YC7	Gm06_19332290	6	19332290	12.9347	0.0809061	-2.31418
	Gm08_11618422	8	11618422	4.95112	0.391586	0.719203
	Gm10_44378814	10	44378814	12.5869	0.339806	-1.40315
	Gm11_36522210	11	36522210	5.55653	0.0582524	-1.36819
	Gm17_37787347	17	37787347	5.55151	0.249191	-0.701381
a:DF- days to flowering;18 and 19 represent the years of 2018 and 2019, DT :Dangtu; JP:Jiangpu; 2019YC6 and 2019YC7 means the planting date of June and July in Yancheng city, respectively.
b:SNP marker associated with the days to flowering(-log10(P)≥-log10(1/61,174)=4.787)
c:SNP position (bp) on soybean genome assembly Wm82.a2.v1

## Sheet: DPB
Supplementary Table 2.2. SNP associated with days to pod beginning in summer soybeans.
Trait_Envira	SNPb	Chr	Position(bp)c	-log10(P)	MAF	Effect
DPB_BLUP	Gm02_44009834	2	44009834	6.11821	0.404531	-0.817335
	Gm03_31350283	3	31350283	8.70849	0.343042	-1.13865
	Gm05_31245534	5	31245534	5.66173	0.15534	0.999786
	Gm06_19332290	6	19332290	8.25205	0.0809061	-1.66209
	Gm08_19152075	8	19152075	8.29778	0.433657	-1.1154
	Gm10_44378814	10	44378814	14.0551	0.339806	-1.59997
	Gm13_34264299	13	34264299	5.6152	0.359223	0.824054
	Gm15_29990587	15	29990587	9.13709	0.194175	1.60264
	Gm17_35796425	17	35796425	10.8203	0.0809061	1.94146
	Gm20_36660853	20	36660853	6.19317	0.142395	1.22413
	Gm20_43610018	20	43610018	5.04293	0.106796	1.16492
DPB_18JP	Gm06_21814668	6	21814668	10.6797	0.0938511	2.46705
	Gm06_27653971	6	27653971	4.94686	0.0841424	1.57845
	Gm10_2564045	10	2564045	5.05884	0.161812	-0.96865
	Gm10_36588815	10	36588815	6.07735	0.139159	1.1999
	Gm10_44346474	10	44346474	9.66863	0.343042	1.36133
	Gm14_9029041	14	9029041	11.8184	0.110032	2.16969
	Gm19_44764317	19	44764317	4.90336	0.278317	-0.865337
DPB_18YC	Gm07_37185045	7	37185045	4.78731	0.33657	1.46827
	Gm08_5637621	8	5637621	7.19957	0.0938511	2.72691
	Gm08_11151358	8	11151358	7.83901	0.475728	-1.29492
	Gm08_15803242	8	15803242	5.61021	0.330097	-1.34937
	Gm08_43211865	8	43211865	8.0671	0.323625	1.55553
	Gm10_44378814	10	44378814	6.71236	0.339806	-1.43142
	Gm17_33940808	17	33940808	11.0646	0.106796	2.57891
DPB_19DT	Gm06_19332290	6	19332290	9.32326	0.0809061	-2.6319
	Gm07_19530295	7	19530295	5.8805	0.304207	-1.06805
	Gm07_38880953	7	38880953	7.33087	0.0970874	1.37072
	Gm07_38880988	7	38880988	5.77953	0.0938511	8.26997
	Gm08_18140014	8	18140014	4.89906	0.203883	-1.21606
	Gm10_44550928	10	44550928	6.03126	0.378641	-1.16826
DPB_19JP	Gm06_19332290	6	19332290	6.36226	0.0809061	-1.74444
	Gm07_35423533	7	35423533	5.50466	0.100324	-1.09267
	Gm08_19299462	8	19299462	5.59523	0.300971	0.998627
	Gm10_44378814	10	44378814	14.9711	0.339806	-1.81574
	Gm13_13887683	13	13887683	5.89121	0.113269	-1.23705
	Gm15_4295863	15	4295863	6.23055	0.203883	-0.996866
	Gm15_29990587	15	29990587	11.7145	0.194175	1.95234
	Gm17_8802447	17	8802447	7.00352	0.436893	-0.936499
	Gm17_13899925	17	13899925	5.72788	0.100324	1.24816
	Gm17_35796425	17	35796425	13.2028	0.0809061	2.37355
	Gm20_36699809	20	36699809	5.12051	0.139159	-1.14881
	Gm20_43610018	20	43610018	7.61808	0.106796	1.44
DPB_19YC6	Gm01_55632477	1	55632477	5.34218	0.148867	-1.0914
	Gm02_157842	2	157842	5.08172	0.488673	0.939665
	Gm06_10325832	6	10325832	6.30843	0.116505	1.44323
	Gm06_29674755	6	29674755	6.88764	0.0744337	-1.91386
	Gm08_10298347	8	10298347	8.06821	0.401294	-1.28238
	Gm08_45641420	8	45641420	5.34025	0.255663	1.01351
	Gm10_44378814	10	44378814	11.188	0.339806	-1.64684
	Gm11_15963231	11	15963231	6.01629	0.28479	-1.28616
	Gm20_40562143	20	40562143	6.72201	0.0906149	1.6604
DPB_19YC7	Gm02_2474056	2	2474056	5.16121	0.297735	0.695482
	Gm06_29674755	6	29674755	7.60585	0.0744337	-1.6748
	Gm08_11618422	8	11618422	4.82733	0.391586	0.74239
	Gm08_16964379	8	16964379	5.85073	0.239482	-0.782731
	Gm09_28302189	9	28302189	5.10494	0.498382	0.721118
	Gm14_8993214	14	8993214	6.52458	0.0938511	-1.30141
	Gm14_45154654	14	45154654	5.03514	0.0711974	-1.17246
	Gm19_45245141	19	45245141	5.14629	0.313916	-0.78697
	Gm20_34154456	20	34154456	6.17676	0.23301	0.852964
a:DPB- days to pod beginning;18 and 19 represent the years of 2018 and 2019, DT :Dangtu; JP:Jiangpu; 2019YC6 and 2019YC7 means the planting date of June and July in Yancheng city, respectively.
b:SNP marker associated with the days to pod beginning (-log10(P)≥-log10(1/61,174)=4.787).
c:SNP position (bp) on soybean genome assembly Wm82.a2.v1

## Sheet: DSF
Supplementary Table 2.3. SNP associated with days to seed formation in summer soybeans.
Trait_Envira	SNPb	Chr	Position(bp)c	-log10(P)	MAF	Effect
DSF_BLUP	Gm06_10327889	6	10327889	5.20576	0.116505	-1.13007
	Gm06_45420148	6	45420148	5.83547	0.294498	-0.79499
	Gm10_44378814	10	44378814	21.7581	0.339806	-2.05187
	Gm10_46187335	10	46187335	5.01796	0.378641	-0.675395
	Gm11_15949389	11	15949389	6.23625	0.339806	1.03483
	Gm14_8980474	14	8980474	5.2096	0.0938511	1.15257
	Gm15_46623878	15	46623878	8.07694	0.275081	-1.08901
	Gm17_13899925	17	13899925	6.72056	0.100324	1.25487
DSF_18JP	Gm04_3068189	4	3068189	5.41778	0.145631	1.23201
	Gm13_5085357	13	5085357	9.04404	0.372168	1.17937
	Gm17_36697366	17	36697366	8.12915	0.242718	1.41198
	Gm18_6529817	18	6529817	5.34648	0.449838	-0.932259
	Gm18_61821833	18	61821833	5.5836	0.200647	-1.43675
DSF_18YC	Gm02_44009834	2	44009834	15.0282	0.404531	-2.53971
	Gm05_28481096	5	28481096	6.34689	0.0776699	-2.28663
	Gm05_31807728	5	31807728	6.07743	0.33657	-1.2055
	Gm10_44378814	10	44378814	9.05943	0.339806	-1.87581
	Gm16_18944284	16	18944284	4.83914	0.31068	1.36637
	Gm16_3680102	16	3680102	5.13822	0.106796	1.72179
	Gm16_31593691	16	31593691	5.02269	0.430421	-1.18329
	Gm20_43610018	20	43610018	4.88944	0.106796	1.81622
DSF_19DT	Gm06_19332290	6	19332290	7.41556	0.0809061	-1.72645
	Gm07_15881863	7	15881863	7.23503	0.142395	1.33445
	Gm08_19288633	8	19288633	8.3201	0.482201	1.19419
	Gm08_45978029	8	45978029	6.23546	0.126214	1.25627
	Gm10_44378814	10	44378814	8.51601	0.339806	-1.2523
	Gm11_15949389	11	15949389	7.05866	0.339806	1.19426
	Gm13_34264299	13	34264299	8.49744	0.359223	1.10463
	Gm15_29838416	15	29838416	5.05138	0.190939	1.10252
	Gm15_46623878	15	46623878	4.98574	0.275081	-0.811624
	Gm19_3843452	19	3843452	8.85113	0.0873786	-1.92525
	Gm20_5531497	20	5531497	6.77315	0.0809061	-1.81393
	Gm20_43610018	20	43610018	8.90433	0.106796	1.94874
DSF_19JP	Gm02_44155661	2	44155661	6.48488	0.268608	0.92822
	Gm03_18651098	3	18651098	6.21391	0.381877	1.06337
	Gm03_21268602	3	21268602	7.00283	0.0938511	1.6318
	Gm05_28481096	5	28481096	5.09287	0.0776699	-1.23353
	Gm09_36048472	9	36048472	8.12339	0.478964	-1.08793
	Gm10_44378814	10	44378814	10.0075	0.339806	-1.26319
	Gm11_36313374	11	36313374	5.15493	0.197411	0.948914
	Gm13_2935308	13	2935308	5.91072	0.420712	0.895316
	Gm15_29990587	15	29990587	8.34332	0.194175	1.32191
	Gm18_9486728	18	9486728	5.50738	0.135922	-1.03406
DSF_19YC6	Gm05_40859140	5	40859140	5.12553	0.401294	-0.937396
	Gm07_15702673	7	15702673	7.33939	0.106796	-1.81354
	Gm08_10298361	8	10298361	5.78216	0.401294	1.24844
	Gm08_14036044	8	14036044	7.82175	0.0906149	-2.20517
	Gm08_21958719	8	21958719	5.63908	0.122977	-1.29768
	Gm09_35525405	9	35525405	4.91923	0.33657	1.12256
	Gm10_44526814	10	44526814	7.80943	0.0550162	-2.59504
	Gm14_8993214	14	8993214	5.9112	0.0938511	-1.6182
	Gm20_36583252	20	36583252	4.82352	0.242718	-1.2344
DSF_19YC7	Gm06_29674755	6	29674755	7.03243	0.0744337	-1.58932
	Gm08_10302869	8	10302869	10.512	0.417476	-1.38537
	Gm10_44378814	10	44378814	13.445	0.339806	-1.52347
a:DSF- days to seed formation;18 and 19 represent the years of 2018 and 2019, DT :Dangtu; JP:Jiangpu; 2019YC6 and 2019YC7 means the planting date of June and July in Yancheng city, respectively.
b:SNP marker associated with the days to seed formation(-log10(P)≥-log10(1/61,174)=4.787).
c:SNP position (bp) on soybean genome assembly Wm82.a2.v1

## Sheet: DMI
Supplementary Table 2.4. SNP associated with days to maturity initiation in summer soybeans.
Trait_Envira	SNPb	Chr	Position(bp)c	-log10(P)	MAF	Effect
DMI_BLUP	Gm02_157842	2	157842	5.23311	0.488673	0.779146
	Gm03_21057993	3	21057993	6.06352	0.239482	0.805554
	Gm05_16148553	5	16148553	5.58634	0.0744337	-1.16123
	Gm06_10325832	6	10325832	5.44287	0.116505	1.09122
	Gm06_16710123	6	16710123	4.86161	0.0711974	1.25465
	Gm08_12395899	8	12395899	5.67748	0.245955	-0.971387
	Gm09_41904831	9	41904831	5.50859	0.291262	0.770104
	Gm10_44378814	10	44378814	15.6981	0.339806	-1.69454
	Gm11_15963231	11	15963231	7.91878	0.28479	-1.29155
	Gm14_9879927	14	9879927	6.37167	0.236246	-0.92801
	Gm15_46623878	15	46623878	6.55121	0.275081	-1.37063
	Gm16_18876724	16	18876724	5.42632	0.440129	0.753781
	Gm17_37676700	17	37676700	7.40821	0.239482	1.06326
	Gm20_5391426	20	5391426	6.11031	0.0679612	1.753
DMI_18JP	Gm02_157842	2	157842	5.02949	0.488673	1.1318
	Gm11_36495635	11	36495635	5.02416	0.278317	-1.17543
	Gm19_38566695	19	38566695	5.12832	0.110032	1.44339
DMI_18YC	Gm02_150932	2	150932	6.27385	0.488673	1.56089
	Gm02_44032514	2	44032514	5.97453	0.294498	-1.41826
	Gm06_49068168	6	49068168	5.59408	0.10356	2.13222
	Gm10_44346474	10	44346474	10.1326	0.343042	2.11371
	Gm11_8249463	11	8249463	7.98881	0.0517799	4.02835
	Gm11_15949297	11	15949297	5.49002	0.339806	-1.73273
	Gm14_8993214	14	8993214	5.52318	0.0938511	-1.9245
	Gm16_35738110	16	35738110	6.22325	0.475728	-1.58718
	Gm20_26602805	20	26602805	7.07011	0.0647249	3.04516
DMI_19DT	Gm03_31350283	3	31350283	5.08905	0.343042	-1.19842
	Gm06_16710123	6	16710123	4.94973	0.0711974	2.21363
	Gm10_44378814	10	44378814	9.73075	0.339806	-1.53152
	Gm11_15963231	11	15963231	5.88119	0.28479	-1.3923
	Gm15_29990587	15	29990587	7.4022	0.194175	1.86659
DMI_19JP	Gm02_157842	2	157842	5.02949	0.488673	1.1318
	Gm11_36495635	11	36495635	5.02416	0.278317	-1.17543
	Gm19_38566695	19	38566695	5.12832	0.110032	1.44339
DMI_19YC6	Gm01_746268	1	746268	6.70044	0.0517799	2.71495
	Gm06_18231172	6	18231172	4.82781	0.0679612	-1.89894
	Gm07_15702673	7	15702673	7.86907	0.106796	-2.11907
	Gm08_9347030	8	9347030	6.58084	0.245955	-1.50145
	Gm08_11763879	8	11763879	5.6297	0.0938511	-2.00267
	Gm10_44346474	10	44346474	11.8204	0.343042	2.40281
DMI_19YC7	Gm06_16710123	6	16710123	5.64854	0.0711974	2.11347
	Gm08_10302869	8	10302869	7.26639	0.417476	-1.47179
	Gm09_9584493	9	9584493	6.48049	0.135922	-1.7144
	Gm10_15346654	10	15346654	5.23787	0.197411	1.24874
	Gm10_44378814	10	44378814	7.83296	0.339806	-1.5985
	Gm10_46187335	10	46187335	5.39582	0.378641	-0.963007
	Gm17_15351586	17	15351586	9.21341	0.0711974	-2.70184
a:DMI- days to maturity initiation;18 and 19 represent the years of 2018 and 2019, DT :Dangtu; JP:Jiangpu; 2019YC6 and 2019YC7 means the planting date of June and July in Yancheng city, respectively.
b:SNP marker associated with the days to maturity initiation(-log10(P)≥-log10(1/61,174)=4.787).
c:SNP position (bp) on soybean genome assembly Wm82.a2.v1
