# Supplementary material for: Genome-Wide Association Study to Map Genomic Regions Related to the Initiation Time of Four Growth Stage Traits in Soybean
Source: Front Genet. 2021 Sep 14;12:715529. doi: 10.3389/fgene.2021.715529 (PMC8476948; doi:10.3389/fgene.2021.715529)
Supplement: Supplementary Table 4 — The overlapped QTLs or genes between present and previous studies within ± 500 kp upstream or downstream from the peak SNPs. [file Table_4.XLSX]

## Sheet: Sheet1
Supplementary Table 4. The overlapped QTLs or genes between present and previous studies within ±500kp upstream or downstream from the peak SNPs.
Regiona	Chr	SNPb	Pos.(bp)c	-log10(P)	Allele	Known genes	Distance(100 kb)	previous QTLS d	Referencee
qGm02-1	2	Gm02_150932	150932	6.27385	G/A				N
qGm06-1	6	Gm06_16710123	16710123	5.64854	G/A			First flower 7-g4,Reproductive period 1-1	[1],[2]
qGm06-2	6	Gm06_19332290	19332290	12.9347	C/T			First flower 5-g23.1	[3]
qGm06-3	6	Gm06_21072696	21072696	10.9125	A/G				N
qGm10-1	10	Gm10_44378814	44378814	21.7581	T/C	E2	3.38		[4]
qGm11-1	11	Gm11_15963231	15963231	7.91878	G/A				N
qGm15-1	15	Gm15_29990587	29990587	11.7145	A/C				N
qGm17-1	17	Gm17_37676700	37676700	7.40821	A/G			First flower 4-g67	[5]
a: QTN regions which was detected at least in three environments of one growth stage trait.
b: SNPs that were most significantly associated with the trait.
c: QTN position (bp) on soybean genome assembly Wm82.a2.v1.
d: Based on the QTL list on SoyBase (www.soybase.org).
N indicates the region was novely detected for growth stage traits in soybean
Reference:
[1]Zhang J, Song Q, Cregan PB, Nelson RL, Wang X, Wu J, Jiang GL. Genome-wide association study for flowering time, maturity dates and plant height in early maturing soybean (Glycine max) germplasm. BMC Genomics. 2015 Mar 20;16(1):217. doi: 10.1186/s12864-015-1441-4.
[2]Wang, Y., Cheng, L., Leng, J. et al. Genetic analysis and quantitative trait locus identification of the reproductive to vegetative growth period ratio in soybean (Glycine max (L.) Merr.). Euphytica 201, 275–284 (2015). https://doi.org/10.1007/s10681-014-1209-y
[3]Fang C, Ma Y, Wu S, Liu Z, Wang Z, Yang R, Hu G, Zhou Z, Yu H, Zhang M, Pan Y, Zhou G, Ren H, Du W, Yan H, Wang Y, Han D, Shen Y, Liu S, Liu T, Zhang J, Qin H, Yuan J, Yuan X, Kong F, Liu B, Li J, Zhang Z, Wang G, Zhu B, Tian Z. Genome-wide association studies dissect the genetic networks underlying agronomical traits in soybean. Genome Biol. 2017 Aug 24;18(1):161. doi: 10.1186/s13059-017-1289…
[4]Kim, SK., Kim, ES., Kim, K.H. et al. Genetic variance for flowering time conferring E2 gene in photoperiod-insensitive early-maturing soybean accessions and topological distribution in Korea peninsula. Mol Breeding 38, 148 (2018). https://doi.org/10.1007/s11032-018-0887-x
[5]Mao T, Li J, Wen Z, Wu T, Wu C, Sun S, Jiang B, Hou W, Li W, Song Q, Wang D, Han T. Association mapping of loci controlling genetic and environmental interaction of soybean flowering time under various photo-thermal conditions. BMC Genomics. 2017 May 26;18(1):415. doi: 10.1186/s12864-017-3778-3.
