# Supplementary material for: Genome-Wide Association Study to Map Genomic Regions Related to the Initiation Time of Four Growth Stage Traits in Soybean
Source: Front Genet. 2021 Sep 14;12:715529. doi: 10.3389/fgene.2021.715529 (PMC8476948; doi:10.3389/fgene.2021.715529)
Supplement: Supplementary Table 5 — The detailed functional annotation information of 275 candidate genes in or near the QTN regions. [file Table_5.XLSX]

## Sheet: Sheet1
Supplementary Table 5. The detailed functional annotation information of 275 candidate genes in or near the QTN regions.
Regiona	Chromosome	Position(Mb)b	Glyma 1.1 IDc	Gene position(Mb)	Candidate gene IDd	Functional annotation	Gene Ontology Biological Process Descriptionse
qGm02-1	2	0.15-0.16	Glyma02g00220	0.02-0.02	AT1G36730.1	Translation initiation factor IF2/IF5	translational initiation; regulation of translational initiation
qGm02-1	2	0.15-0.16	Glyma02g00240	0.03-0.03	AT5G43750.1	NAD(P)H dehydrogenase 18	response to oxidative stress; thylakoid membrane organization; isopentenyl diphosphate biosynthetic process, mevalonate-independent pathway; cellular cation homeostasis; divalent metal ion transport
qGm02-1	2	0.15-0.16	Glyma02g00250	0.04-0.04	AT2G23770.1	protein kinase family protein / peptidoglycan-binding LysM domain-containing protein	innate immune response; cellular response to molecule of bacterial origin; cellular response to chitin
qGm02-1	2	0.15-0.16	Glyma02g00260	0.06-0.06	AT5G43700.1	AUX/IAA transcriptional regulator family protein	regulation of transcription, DNA-dependent; regulation of translation; microtubule nucleation; response to auxin stimulus; cytokinin mediated signaling pathway; response to cyclopentenone
qGm02-1	2	0.15-0.16	Glyma02g00270	0.07-0.07	AT1G80270.3	PENTATRICOPEPTIDE REPEAT 596	protein import into nucleus; biological process; pyrimidine ribonucleotide biosynthetic process
qGm02-1	2	0.15-0.16	Glyma02g00280	0.07-0.08	AT3G01680.1	CONTAINS InterPro DOMAIN/s: Mediator complex subunit Med28 (InterPro:IPR021640); BEST Arabidopsis thaliana protein match is: unknown protein (TAIR:AT3G01670.1); Has 122 Blast hits to 112 proteins in 13 species: Archae - 0; Bacteria - 0; Metazoa - 0; Fungi - 0; Plants - 122; Viruses - 0; Other Eukaryotes - 0 (source: NCBI BLink).	NA
qGm02-1	2	0.15-0.16	Glyma02g00290	0.09-0.09	AT5G43650.1	basic helix-loop-helix (bHLH) DNA-binding superfamily protein	regulation of transcription, DNA-dependent
qGm02-1	2	0.15-0.16	Glyma02g00300	0.1-0.1	AT4G38180.1	FAR1-related sequence 5	response to red or far red light
qGm02-1	2	0.15-0.16	Glyma02g00310	0.1-0.1	AT1G78560.1	Sodium Bile acid symporter family	sodium ion transport; sodium ion transmembrane transport
qGm02-1	2	0.15-0.16	Glyma02g00320	0.11-0.11	AT5G17560.1	BolA-like family protein	biological process; methylglyoxal catabolic process to D-lactate
qGm02-1	2	0.15-0.16	Glyma02g00330	0.12-0.13	AT5G35970.1	P-loop containing nucleoside triphosphate hydrolases superfamily protein	chlorophyll catabolic process
qGm02-1	2	0.15-0.16	Glyma02g00340	0.13-0.13	AT5G17540.1	HXXXD-type acyl-transferase family protein	NA
qGm02-1	2	0.15-0.16	Glyma02g00350	0.14-0.15	AT4G32050.1	neurochondrin family protein	regulation of mitotic cell cycle; biological process
qGm02-1	2	0.15-0.16	Glyma02g00360	0.15-0.16	AT4G14615.1	unknown protein; FUNCTIONS IN: molecular_function unknown; INVOLVED IN: biological_process unknown; LOCATED IN: endomembrane system; EXPRESSED IN: 24 plant structures; EXPRESSED DURING: 15 growth stages; CONTAINS InterPro DOMAIN/s: Protein of unknown function DUF2346 (InterPro:IPR018625); BEST Arabidopsis thaliana protein match is: unknown protein (TAIR:AT1G52825.1); Has 30201 Blast hits to 17322…	biological process
qGm02-1	2	0.15-0.16	Glyma02g00380	0.18-0.18	AT2G26640.1	3-ketoacyl-CoA synthase 11	acetyl-CoA metabolic process; fatty acid biosynthetic process; calcium ion transport; Golgi organization; metabolic process; lipid biosynthetic process; response to cold; response to light stimulus; response to salt stress; plant-type cell wall biogenesis; cell growth; sterol biosynthetic process; brassinosteroid biosynthetic process; cellulose metabolic process
qGm02-1	2	0.15-0.16	Glyma02g00390	0.18-0.19	AT3G22990.1	ARM repeat superfamily protein	mitotic recombination; embryo sac egg cell differentiation; flower development; leaf development
qGm02-1	2	0.15-0.16	Glyma02g00400	0.2-0.21	AT3G22970.1	Protein of unknown function (DUF506) _x0001_	biological process
qGm02-1	2	0.15-0.16	Glyma02g00430	0.23-0.24	AT3G55760.3	unknown protein; EXPRESSED IN: 16 plant structures; EXPRESSED DURING: 10 growth stages; BEST Arabidopsis thaliana protein match is: unknown protein (TAIR:AT1G42430.2).	NA
qGm02-1	2	0.15-0.16	Glyma02g00440	0.24-0.24	AT3G63410.1	S-adenosyl-L-methionine-dependent methyltransferases superfamily protein	phosphatidylglycerol biosynthetic process; metabolic process; vitamin E biosynthetic process; plastoquinone biosynthetic process; isopentenyl diphosphate biosynthetic process, mevalonate-independent pathway; glucosinolate biosynthetic process
qGm02-1	2	0.15-0.16	Glyma02g00450	0.25-0.25	AT4G14640.1	calmodulin 8	detection of calcium ion; response to mechanical stimulus; calcium-mediated signaling; actin filament-based movement; Golgi localization; mitochondrion localization; peroxisome localization
qGm02-1	2	0.15-0.16	Glyma02g00490	0.27-0.27	AT1G36240.1	Ribosomal protein L7Ae/L30e/S12e/Gadd45 family protein	translation
qGm02-1	2	0.15-0.16	Glyma02g00500	0.28-0.28	AT2G33450.1	Ribosomal L28 family	translation; methylglyoxal catabolic process to D-lactate; isopentenyl diphosphate biosynthetic process, mevalonate-independent pathway
qGm02-1	2	0.15-0.16	Glyma02g00510	0.29-0.3	AT5G43810.2	Stabilizer of iron transporter SufD / Polynucleotidyl transferase	methylation-dependent chromatin silencing; cell-cell signaling; virus induced gene silencing; determination of bilateral symmetry; organ morphogenesis; polarity specification of adaxial/abaxial axis; meristem initiation; vegetative phase change; xylem and phloem pattern formation; primary shoot apical meristem specification; meristem maintenance; production of ta-siRNAs involved in RNA interferen…
qGm02-1	2	0.15-0.16	Glyma02g00520	0.31-0.32	NA	NA	NA
qGm02-1	2	0.15-0.16	Glyma02g00540	0.32-0.33	AT3G62870.1	Ribosomal protein L7Ae/L30e/S12e/Gadd45 family protein	RNA methylation; translation; ribosome biogenesis
qGm02-1	2	0.15-0.16	Glyma02g00550	0.33-0.33	AT1G04430.2	S-adenosyl-L-methionine-dependent methyltransferases superfamily protein	polysaccharide biosynthetic process; multidimensional cell growth; cell tip growth; regulation of hormone levels; anthocyanin accumulation in tissues in response to UV light; root hair elongation; cell wall organization
qGm02-1	2	0.15-0.16	Glyma02g00560	0.34-0.34	NA	NA	NA
qGm02-1	2	0.15-0.16	Glyma02g00570	0.35-0.35	AT1G69070.1	FUNCTIONS IN: molecular_function unknown; INVOLVED IN: biological_process unknown; LOCATED IN: cellular_component unknown; EXPRESSED IN: 23 plant structures; EXPRESSED DURING: 13 growth stages; CONTAINS InterPro DOMAIN/s: Nop14-like protein (InterPro:IPR007276); Has 69842 Blast hits to 35213 proteins in 1572 species: Archae - 363; Bacteria - 20593; Metazoa - 20851; Fungi - 8010; Plants - 2912; Vi…	biological process; nucleotide biosynthetic process
qGm02-1	2	0.15-0.16	Glyma02g00580	0.36-0.37	AT4G14350.2	AGC (cAMP-dependent, cGMP-dependent and protein kinase C) kinase family protein	protein phosphorylation
qGm02-1	2	0.15-0.16	Glyma02g00590	0.38-0.38	AT5G08530.1	51 kDa subunit of complex I	cell morphogenesis; mitochondrial electron transport, NADH to ubiquinone; N-terminal protein myristoylation; ubiquitin-dependent protein catabolic process; photorespiration; cell growth; Golgi vesicle transport; response to misfolded protein; oxidation-reduction process; proteasome core complex assembly
qGm02-1	2	0.15-0.16	Glyma02g00600	0.39-0.39	AT5G46050.1	peptide transporter 3	oligopeptide transport; response to wounding; response to abscisic acid stimulus; response to salicylic acid stimulus; response to jasmonic acid stimulus; hyperosmotic salinity response; defense response to bacterium; dipeptide transport; tripeptide transport; response to leucine; response to histidine; response to phenylalanine
qGm02-1	2	0.15-0.16	Glyma02g00610	0.4-0.4	AT3G25440.2	RNA-binding CRS1 / YhbY (CRM) domain protein	very long-chain fatty acid biosynthetic process
qGm02-1	2	0.15-0.16	Glyma02g00640	0.43-0.45	AT3G23430.1	phosphate 1	transition metal ion transport; phosphate ion transport; iron ion transport; response to wounding; coumarin biosynthetic process; cellular response to iron ion starvation; response to nitrate; inorganic anion transport; nitrate transport; cellular response to phosphate starvation
qGm02-1	2	0.15-0.16	Glyma02g00650	0.45-0.45	AT4G14310.1	Transducin/WD40 repeat-like superfamily protein	biological process
qGm02-1	2	0.15-0.16	Glyma02g00660	0.45-0.46	AT2G33460.1	ROP-interactive CRIB motif-containing protein 1	microtubule cytoskeleton organization; cell morphogenesis; plant-type cell wall modification; pollen tube growth; cellulose microfibril organization; cytoplasmic microtubule organization
qGm02-1	2	0.15-0.16	Glyma02g00670	0.46-0.47	AT2G33470.2	glycolipid transfer protein 1	calcium ion transport; Golgi organization; response to salt stress; glycolipid transport
qGm02-1	2	0.15-0.16	Glyma02g00680	0.47-0.47	AT4G27090.1	Ribosomal protein L14	RNA methylation; translation; ribosome biogenesis
qGm02-1	2	0.15-0.16	Glyma02g00690	0.47-0.48	AT5G43310.2	COP1-interacting protein-related	NA
qGm02-1	2	0.15-0.16	Glyma02g00700	0.49-0.5	AT1G04190.1	Tetratricopeptide repeat (TPR)-like superfamily protein	G2 phase of mitotic cell cycle; protein import into nucleus; biological process; photomorphogenesis; regulation of flower development; cullin deneddylation; histone lysine methylation
qGm02-1	2	0.15-0.16	Glyma02g00710	0.5-0.51	AT4G14750.1	IQ-domain 19	NA
qGm02-1	2	0.15-0.16	Glyma02g00730	0.52-0.52	AT4G14746.1	CONTAINS InterPro DOMAIN/s: EGF-like (InterPro:IPR006210); Has 259 Blast hits to 234 proteins in 55 species: Archae - 0; Bacteria - 0; Metazoa - 184; Fungi - 0; Plants - 69; Viruses - 0; Other Eukaryotes - 6 (source: NCBI BLink).	biological process
qGm02-1	2	0.15-0.16	Glyma02g00750	0.53-0.53	AT5G18420.2	unknown protein; FUNCTIONS IN: molecular_function unknown; INVOLVED IN: biological_process unknown; LOCATED IN: cellular_component unknown; EXPRESSED IN: 25 plant structures; EXPRESSED DURING: 15 growth stages; CONTAINS InterPro DOMAIN/s: Protein of unknown function DUF2363 (InterPro:IPR019312); Has 233 Blast hits to 233 proteins in 86 species: Archae - 0; Bacteria - 0; Metazoa - 106; Fungi - 2; …	G2 phase of mitotic cell cycle; biological process; gravitropism; photomorphogenesis; response to high light intensity; cullin deneddylation; response to hydrogen peroxide
qGm02-1	2	0.15-0.16	Glyma02g00760	0.56-0.57	AT3G22810.1	Plant protein of unknown function (DUF828) with plant pleckstrin homology-like region	signal transduction
qGm02-1	2	0.15-0.16	Glyma02g00770	0.57-0.57	AT5G43860.1	chlorophyllase 2	chlorophyll catabolic process
qGm02-1	2	0.15-0.16	Glyma02g00780	0.57-0.58	AT1G04420.1	NAD(P)-linked oxidoreductase superfamily protein	isopentenyl diphosphate biosynthetic process, mevalonate-independent pathway
qGm02-1	2	0.15-0.16	Glyma02g00790	0.58-0.59	AT3G23270.1	Regulator of chromosome condensation (RCC1) family with FYVE zinc finger domain	signal transduction; plant-type cell wall modification; pollen tube growth
qGm02-1	2	0.15-0.16	Glyma02g00800	0.59-0.59	AT4G14380.1	unknown protein; Has 22 Blast hits to 22 proteins in 8 species: Archae - 0; Bacteria - 0; Metazoa - 1; Fungi - 1; Plants - 18; Viruses - 0; Other Eukaryotes - 2 (source: NCBI BLink).	biological process; brassinosteroid biosynthetic process
qGm02-1	2	0.15-0.16	Glyma02g00810	0.6-0.6	AT1G04410.1	Lactate/malate dehydrogenase family protein	carbohydrate metabolic process; gluconeogenesis; glycolysis; malate metabolic process; water transport; hyperosmotic response; Golgi organization; response to temperature stimulus; response to salt stress; response to zinc ion; cellular carbohydrate metabolic process; response to cadmium ion; oxidation-reduction process
qGm02-1	2	0.15-0.16	Glyma02g00820	0.6-0.61	AT3G23250.1	myb domain protein 15	respiratory burst involved in defense response; regulation of transcription, DNA-dependent; signal transduction; response to water deprivation; response to wounding; response to salt stress; jasmonic acid biosynthetic process; response to ethylene stimulus; response to auxin stimulus; response to abscisic acid stimulus; abscisic acid mediated signaling pathway; response to jasmonic acid stimulus;…
qGm02-1	2	0.15-0.16	Glyma02g00830	0.63-0.63	AT1G04400.1	cryptochrome 2	DNA repair; chromatin organization; chromatin remodeling; response to water deprivation; response to light stimulus; response to blue light; phototropism; regulation of flower development; positive regulation of flower development; regulation of meristem growth; stomatal movement; circadian regulation of calcium ion oscillation; hydrogen peroxide catabolic process
qGm02-1	2	0.15-0.16	Glyma02g00840	0.63-0.64	AT3G54700.1	phosphate transporter 1;7	arsenate ion transmembrane transport
qGm06-1	6	16.71	Glyma06g19870	16.21-16.21	AT5G62920.1	response regulator 6	phosphorelay signal transduction system; regulation of transcription, DNA-dependent; circadian rhythm; response to cytokinin stimulus; cytokinin mediated signaling pathway
qGm06-1	6	16.71	Glyma06g19880	16.22-16.22	AT1G70140.1	formin 8	respiratory burst involved in defense response; RNA processing; amino acid transport; toxin catabolic process; cell tip growth; response to chitin; response to cyclopentenone; proline transport; cellular component organization; cell cycle process; actin cytoskeleton organization; actin nucleation
qGm06-1	6	16.71	Glyma06g19890	16.23-16.23	AT3G48090.1	alpha/beta-Hydrolases superfamily protein	MAPK cascade; response to singlet oxygen; response to hypoxia; respiratory burst involved in defense response; regulation of transcription, DNA-dependent; protein targeting to membrane; lipid metabolic process; cellular membrane fusion; defense response; detection of biotic stimulus; response to bacterium; plant-type hypersensitive response; systemic acquired resistance; salicylic acid biosynthet…
qGm06-1	6	16.71	Glyma06g19900	16.24-16.24	AT3G48080.1	alpha/beta-Hydrolases superfamily protein	lipid metabolic process; systemic acquired resistance; salicylic acid biosynthetic process
qGm06-1	6	16.71	Glyma06g19920	16.26-16.26	AT3G48090.1	alpha/beta-Hydrolases superfamily protein	MAPK cascade; response to singlet oxygen; response to hypoxia; respiratory burst involved in defense response; regulation of transcription, DNA-dependent; protein targeting to membrane; lipid metabolic process; cellular membrane fusion; defense response; detection of biotic stimulus; response to bacterium; plant-type hypersensitive response; systemic acquired resistance; salicylic acid biosynthet…
qGm06-1	6	16.71	Glyma06g19940	16.29-16.29	AT5G62580.1	ARM repeat superfamily protein	biological process
qGm06-1	6	16.71	Glyma06g19960	16.3-16.3	AT1G74840.2	Homeodomain-like superfamily protein	regulation of transcription, DNA-dependent; protein targeting to membrane; response to salt stress; response to ethylene stimulus; response to auxin stimulus; response to abscisic acid stimulus; response to gibberellin stimulus; response to salicylic acid stimulus; response to jasmonic acid stimulus; positive regulation of flavonoid biosynthetic process; regulation of plant-type hypersensitive re…
qGm06-1	6	16.71	Glyma06g19970	16.3-16.31	AT5G11010.3	Pre-mRNA cleavage complex II protein family	Mo-molybdopterin cofactor biosynthetic process
qGm06-1	6	16.71	Glyma06g19980	16.32-16.33	AT1G74830.1	Protein of unknown function, DUF593	biological process
qGm06-1	6	16.71	Glyma06g19990	16.33-16.33	AT5G13050.1	5-formyltetrahydrofolate cycloligase	folic acid-containing compound biosynthetic process; tetrahydrofolate metabolic process
qGm06-1	6	16.71	Glyma06g20000	16.35-16.35	AT5G62610.1	basic helix-loop-helix (bHLH) DNA-binding superfamily protein	regulation of transcription, DNA-dependent
qGm06-1	6	16.71	Glyma06g20010	16.35-16.35	AT3G47850.1	unknown protein; FUNCTIONS IN: molecular_function unknown; INVOLVED IN: biological_process unknown; LOCATED IN: chloroplast; EXPRESSED IN: 23 plant structures; EXPRESSED DURING: 12 growth stages; Has 57 Blast hits to 57 proteins in 32 species: Archae - 0; Bacteria - 5; Metazoa - 12; Fungi - 4; Plants - 29; Viruses - 0; Other Eukaryotes - 7 (source: NCBI BLink).	biological process
qGm06-1	6	16.71	Glyma06g20020	16.36-16.36	AT3G28470.1	Duplicated homeodomain-like superfamily protein	regulation of transcription, DNA-dependent; anther morphogenesis; tapetal layer development; microgametogenesis
qGm06-1	6	16.71	Glyma06g20030	16.36-16.37	AT5G62620.1	Galactosyltransferase family protein	protein glycosylation
qGm06-1	6	16.71	Glyma06g20040	16.38-16.38	AT1G18950.1	DDT domain superfamily	nuclear-transcribed mRNA catabolic process; regulation of mitotic cell cycle; biological process
qGm06-1	6	16.71	Glyma06g20050	16.38-16.38	AT1G53035.1	unknown protein; FUNCTIONS IN: molecular_function unknown; INVOLVED IN: biological_process unknown; LOCATED IN: endomembrane system; EXPRESSED IN: 23 plant structures; EXPRESSED DURING: 13 growth stages; BEST Arabidopsis thaliana protein match is: unknown protein (TAIR:AT3G15358.1); Has 49 Blast hits to 49 proteins in 9 species: Archae - 0; Bacteria - 0; Metazoa - 0; Fungi - 0; Plants - 49; Virus…	circadian rhythm; biological process
qGm06-1	6	16.71	Glyma06g20060	16.39-16.39	AT5G02850.1	hydroxyproline-rich glycoprotein family protein	regulation of transcription from RNA polymerase II promoter
qGm06-1	6	16.71	Glyma06g20070	16.4-16.41	AT1G74790.1	catalytics	carbohydrate metabolic process
qGm06-1	6	16.71	Glyma06g20090	16.41-16.41	AT1G75800.1	Pathogenesis-related thaumatin superfamily protein	response to other organism
qGm06-1	6	16.71	Glyma06g20100	16.42-16.42	AT1G21720.1	proteasome beta subunit C1	gluconeogenesis; glycolysis; ubiquitin-dependent protein catabolic process; fatty acid beta-oxidation; toxin catabolic process; response to salt stress; proteasomal ubiquitin-dependent protein catabolic process; proteasome assembly; response to cadmium ion; proteolysis involved in cellular protein catabolic process; response to misfolded protein; proteasome core complex assembly
qGm06-1	6	16.71	Glyma06g20150	16.42-16.43	AT1G74780.1	Nodulin-like / Major Facilitator Superfamily protein	transmembrane transport
qGm06-1	6	16.71	Glyma06g20160	16.44-16.44	AT1G18900.2	Pentatricopeptide repeat (PPR) superfamily protein	NA
qGm06-1	6	16.71	Glyma06g20170	16.46-16.46	AT1G74740.1	calcium-dependent protein kinase 30	protein phosphorylation; N-terminal protein myristoylation; response to mechanical stimulus; abscisic acid mediated signaling pathway; calcium-mediated signaling
qGm06-1	6	16.71	Glyma06g20180	16.47-16.48	AT3G47940.1	DNAJ heat shock family protein	protein folding
qGm06-1	6	16.71	Glyma06g20190	16.48-16.48	NA	NA	NA
qGm06-1	6	16.71	Glyma06g20200	16.49-16.49	AT5G62670.1	H(+)-ATPase 11	ATP catabolic process; ATP biosynthetic process; cation transport; metabolic process
qGm06-1	6	16.71	Glyma06g20210	16.49-16.49	AT5G62710.1	Leucine-rich repeat protein kinase family protein	protein phosphorylation; determination of bilateral symmetry; organ morphogenesis; xylem and phloem pattern formation; flower morphogenesis; negative regulation of biological process
qGm06-1	6	16.71	Glyma06g20220	16.53-16.53	AT2G47140.1	NAD(P)-binding Rossmann-fold superfamily protein	metabolic process
qGm06-1	6	16.71	Glyma06g20230	16.54-16.54	AT3G01470.1	homeobox 1	regulation of transcription, DNA-dependent; response to blue light; response to salt stress; leaf morphogenesis; response to nitrate; nitrate transport; chlorophyll catabolic process; positive regulation of transcription, DNA-dependent
qGm06-1	6	16.71	Glyma06g20240	16.57-16.58	AT1G74730.1	Protein of unknown function (DUF1118)	biological process; cellular cation homeostasis; divalent metal ion transport
qGm06-1	6	16.71	Glyma06g20250	16.59-16.59	AT3G01280.1	voltage dependent anion channel 1	ubiquitin-dependent protein catabolic process; anion transport; response to bacterium; photorespiration; regulation of anion transport; response to misfolded protein; transmembrane transport; proteasome core complex assembly
qGm06-1	6	16.71	Glyma06g20260	16.59-16.59	NA	NA	NA
qGm06-1	6	16.71	Glyma06g20270	16.63-16.64	AT2G27140.1	HSP20-like chaperones superfamily protein	response to heat; response to high light intensity; response to hydrogen peroxide
qGm06-1	6	16.71	Glyma06g20280	16.64-16.64	AT1G14420.1	Pectate lyase family protein	plant-type cell wall organization; plant-type cell wall modification
qGm06-1	6	16.71	Glyma06g20300	16.65-16.65	AT5G15130.1	WRKY DNA-binding protein 72	regulation of transcription, DNA-dependent; defense response
qGm06-1	6	16.71	Glyma06g20310	16.66-16.66	AT2G02760.1	ubiquiting-conjugating enzyme 2	ubiquitin-dependent protein catabolic process; UV protection; vegetative to reproductive phase transition of meristem; histone H2B ubiquitination
qGm06-1	6	16.71	Glyma06g20320	16.66-16.67	AT5G62550.1	unknown protein; FUNCTIONS IN: molecular_function unknown; INVOLVED IN: biological_process unknown; LOCATED IN: plasma membrane; EXPRESSED IN: 17 plant structures; EXPRESSED DURING: 9 growth stages; Has 14949 Blast hits to 9947 proteins in 971 species: Archae - 43; Bacteria - 3248; Metazoa - 4424; Fungi - 1542; Plants - 562; Viruses - 55; Other Eukaryotes - 5075 (source: NCBI BLink).	biological process
qGm06-1	6	16.71	Glyma06g20360	16.67-16.67	AT3G47730.1	ATP-binding cassette A2	toxin catabolic process; response to cyclopentenone
qGm06-1	6	16.71	Glyma06g20370	16.67-16.67	AT3G47780.1	ABC2 homolog 6	toxin catabolic process; response to cyclopentenone
qGm06-1	6	16.71	Glyma06g20380	16.67-16.67	AT3G47800.1	Galactose mutarotase-like superfamily protein	carbohydrate metabolic process; galactose metabolic process; hexose metabolic process
qGm06-1	6	16.71	Glyma06g20400	16.69-16.69	AT3G47710.1	BANQUO 3	photomorphogenesis; regulation of timing of transition from vegetative to reproductive phase
qGm06-1	6	16.71	Glyma06g20430	16.69-16.69	AT2G26730.1	Leucine-rich repeat protein kinase family protein	polysaccharide catabolic process; starch metabolic process; acetyl-CoA metabolic process; protein phosphorylation; microtubule nucleation; transmembrane receptor protein tyrosine kinase signaling pathway; pattern specification process; regulation of cell size; plant-type cell wall organization; plant-type cell wall biogenesis; auxin polar transport; root morphogenesis; regulation of meristem grow…
qGm06-1	6	16.71	Glyma06g20440	16.72-16.72	AT5G14780.1	formate dehydrogenase	metabolic process; response to wounding; response to cadmium ion; oxidation-reduction process
qGm06-1	6	16.71	Glyma06g20450	16.72-16.73	NA	NA	NA
qGm06-1	6	16.71	Glyma06g20460	16.73-16.73	AT1G74510.1	Galactose oxidase/kelch repeat superfamily protein	biological process
qGm06-1	6	16.71	Glyma06g20480	16.73-16.73	AT3G59280.1	Protein Transporter, Pam16	protein targeting to mitochondrion; biological process
qGm06-1	6	16.71	Glyma06g20500	16.75-16.75	AT1G16390.1	organic cation/carnitine transporter 3	nitrate transport; transmembrane transport; cellular response to cold
qGm06-1	6	16.71	Glyma06g20510	16.75-16.76	AT1G07830.1	ribosomal protein L29 family protein	DNA-dependent transcription, elongation; translation
qGm06-1	6	16.71	Glyma06g20520	16.76-16.77	AT3G47710.1	BANQUO 3	photomorphogenesis; regulation of timing of transition from vegetative to reproductive phase
qGm06-1	6	16.71	Glyma06g20530	16.78-16.79	AT3G47670.1	Plant invertase/pectin methylesterase inhibitor superfamily protein	NA
qGm06-1	6	16.71	Glyma06g20540	16.8-16.8	AT5G39850.1	Ribosomal protein S4	translation
qGm06-1	6	16.71	Glyma06g20550	16.81-16.81	AT5G62500.1	end binding protein 1B	cytokinesis by cell plate formation; thigmotropism; positive gravitropism; vegetative to reproductive phase transition of meristem; anaphase
qGm06-1	6	16.71	Glyma06g20560	16.82-16.82	AT3G09650.1	Tetratricopeptide repeat (TPR)-like superfamily protein	maltose metabolic process; mRNA processing; starch biosynthetic process
qGm06-1	6	16.71	Glyma06g20570	16.87-16.88	AT1G74520.1	HVA22 homologue A	response to desiccation; response to cold; response to water deprivation; response to salt stress; response to abscisic acid stimulus; hyperosmotic salinity response; defense response to bacterium
qGm06-1	6	16.71	Glyma06g20600	16.89-16.89	AT1G74530.3	unknown protein; Has 35333 Blast hits to 34131 proteins in 2444 species: Archae - 798; Bacteria - 22429; Metazoa - 974; Fungi - 991; Plants - 531; Viruses - 0; Other Eukaryotes - 9610 (source: NCBI BLink).	biological process
qGm06-1	6	16.71	Glyma06g20660	16.89-16.89	AT3G47620.1	TEOSINTE BRANCHED, cycloidea and PCF (TCP) 14	regulation of transcription, DNA-dependent; cell proliferation; response to cytokinin stimulus; response to abscisic acid stimulus; response to gibberellin stimulus; regulation of seed germination; inflorescence development; regulation of defense response
qGm06-1	6	16.71	Glyma06g20690	16.89-16.89	AT4G21200.1	gibberellin 2-oxidase 8	gibberellin metabolic process; oxidation-reduction process
qGm06-1	6	16.71	Glyma06g20700	16.9-16.9	AT1G18800.1	NAP1-related protein 2	nucleosome assembly; cell proliferation; lateral root formation; cell differentiation
qGm06-1	6	16.71	Glyma06g20710	16.9-16.9	AT1G26850.2	S-adenosyl-L-methionine-dependent methyltransferases superfamily protein	NA
qGm06-1	6	16.71	Glyma06g20730	16.91-16.91	AT5G62480.1	glutathione S-transferase tau 9	toxin catabolic process; response to cyclopentenone
qGm06-1	6	16.71	Glyma06g20800	16.92-16.92	AT3G47600.1	myb domain protein 94	regulation of transcription, DNA-dependent; response to salt stress; response to ethylene stimulus; response to auxin stimulus; response to abscisic acid stimulus; response to salicylic acid stimulus; response to jasmonic acid stimulus; response to cadmium ion; response to karrikin
qGm06-2	6	19.33	Glyma06g22110	18.84-18.84	AT3G05910.1	Pectinacetylesterase family protein	biological process; cell wall biogenesis
qGm06-2	6	19.33	Glyma06g22150	18.89-18.89	AT1G74230.1	glycine-rich RNA-binding protein 5	biological process; vegetative to reproductive phase transition of meristem
qGm06-2	6	19.33	Glyma06g22160	18.91-18.91	AT5G61010.2	exocyst subunit exo70 family protein E2	response to molecule of bacterial origin; exocytosis; vesicle docking involved in exocytosis; systemic acquired resistance; salicylic acid biosynthetic process
qGm06-2	6	19.33	Glyma06g22210	18.95-18.96	AT3G29575.4	ABI five binding protein 3	biological process; abscisic acid mediated signaling pathway; positive regulation of transcription, DNA-dependent
qGm06-2	6	19.33	Glyma06g22220	18.97-18.97	AT5G08050.1	Protein of unknown function (DUF1118)	pentose-phosphate shunt; chloroplast organization; photosynthetic electron transport in photosystem I; chlorophyll biosynthetic process; photosynthesis, light reaction; positive regulation of transcription, DNA-dependent; response to karrikin
qGm06-2	6	19.33	Glyma06g22240	19.01-19.01	AT5G60970.1	TEOSINTE BRANCHED 1, cycloidea and PCF transcription factor 5	MAPK cascade; regulation of transcription, DNA-dependent; protein targeting to membrane; response to bacterium; embryo development ending in seed dormancy; systemic acquired resistance, salicylic acid mediated signaling pathway; jasmonic acid mediated signaling pathway; leaf morphogenesis; thylakoid membrane organization; vegetative to reproductive phase transition of meristem; regulation of hydr…
qGm06-2	6	19.33	Glyma06g22250	19.04-19.05	AT1G74160.1	unknown protein; BEST Arabidopsis thaliana protein match is: unknown protein (TAIR:AT1G18620.1); Has 3407 Blast hits to 2217 proteins in 314 species: Archae - 0; Bacteria - 264; Metazoa - 1296; Fungi - 318; Plants - 346; Viruses - 34; Other Eukaryotes - 1149 (source: NCBI BLink).	biological process; regulation of meristem growth
qGm06-2	6	19.33	Glyma06g22320	19.12-19.13	AT1G18610.1	Galactose oxidase/kelch repeat superfamily protein	biological process
qGm06-2	6	19.33	Glyma06g22340	19.15-19.15	AT1G74120.1	Mitochondrial transcription termination factor family protein	biological process
qGm06-2	6	19.33	Glyma06g22360	19.17-19.17	AT5G60940.1	Transducin/WD40 repeat-like superfamily protein	biological process
qGm06-2	6	19.33	Glyma06g22410	19.21-19.21	AT5G60920.1	COBRA-like extracellular glycosyl-phosphatidyl inositol-anchored protein family	polysaccharide biosynthetic process; polysaccharide catabolic process; starch metabolic process; glycolysis; calcium ion transport; water transport; hyperosmotic response; Golgi organization; pattern specification process; regulation of cell size; response to temperature stimulus; response to salt stress; plant-type cell wall organization; response to fructose stimulus; multidimensional cell grow…
qGm06-2	6	19.33	Glyma06g22430	19.24-19.24	AT5G15630.1	COBRA-like extracellular glycosyl-phosphatidyl inositol-anchored protein family	plant-type cell wall biogenesis; secondary cell wall biogenesis; xylem development; glucuronoxylan metabolic process; cell wall macromolecule metabolic process; xylan biosynthetic process
qGm06-2	6	19.33	Glyma06g22440	19.26-19.26	AT3G08900.1	reversibly glycosylated polypeptide 3	cellulose biosynthetic process; UDP-L-arabinose metabolic process; cell wall organization
qGm06-2	6	19.33	Glyma06g22650	19.38-19.39	AT5G60910.1	AGAMOUS-like 8	regulation of transcription, DNA-dependent; positive regulation of flower development; maintenance of inflorescence meristem identity; fruit development; regulation of anthocyanin biosynthetic process; ovule development
qGm06-2	6	19.33	Glyma06g22730	19.47-19.47	AT1G18580.1	galacturonosyltransferase 11	NA
qGm06-2	6	19.33	Glyma06g22760	19.52-19.52	AT1G35720.1	annexin 1	chromatin assembly or disassembly; calcium ion transport; response to osmotic stress; response to oxidative stress; Golgi organization; response to desiccation; response to heat; response to cold; response to water deprivation; response to salt stress; response to abscisic acid stimulus; sterol biosynthetic process; cysteine biosynthetic process; cellular cation homeostasis; response to cadmium i…
qGm06-2	6	19.33	Glyma06g22790	19.58-19.58	AT5G08130.1	basic helix-loop-helix (bHLH) DNA-binding superfamily protein	regulation of transcription, DNA-dependent; brassinosteroid mediated signaling pathway; determination of bilateral symmetry; polarity specification of adaxial/abaxial axis; primary shoot apical meristem specification
qGm06-2	6	19.33	Glyma06g22820	19.71-19.71	AT1G73880.1	UDP-glucosyl transferase 89B1	metabolic process; fatty acid catabolic process
qGm06-2	6	19.33	Glyma06g22840	19.73-19.73	AT3G42660.1	transducin family protein / WD-40 repeat family protein	DNA replication; DNA-dependent DNA replication; DNA replication initiation; regulation of DNA replication; DNA methylation; biological process; cell proliferation; regulation of flower development; regulation of G2/M transition of mitotic cell cycle; gene silencing; histone modification; histone lysine methylation; floral organ formation; histone H3-K9 methylation; regulation of cell cycle
qGm06-2	6	19.33	Glyma06g22850	19.73-19.74	AT1G18485.1	Pentatricopeptide repeat (PPR) superfamily protein	biological process; mRNA modification
qGm06-2	6	19.33	Glyma06g22890	19.81-19.81	AT3G07840.1	Pectin lyase-like superfamily protein	carbohydrate metabolic process; plant-type cell wall modification
qGm06-2	6	19.33	Glyma06g22900	19.82-19.82	AT1G09690.1	Translation protein SH3-like family protein	translation
qGm06-3	6	20.99-21.07	Glyma06g23400	20.57-20.58	AT1G03280.1	Transcription factor TFIIE, alpha subunit	RNA splicing, via endonucleolytic cleavage and ligation; nuclear-transcribed mRNA catabolic process; transcription from RNA polymerase II promoter; transcription initiation from RNA polymerase II promoter; protein N-linked glycosylation; regulation of mitotic cell cycle; vernalization response; photoperiodism, flowering
qGm06-3	6	20.99-21.07	Glyma06g23410	20.67-20.67	AT3G18550.2	TCP family transcription factor	regulation of transcription, DNA-dependent; regulation of secondary shoot formation
qGm06-3	6	20.99-21.07	Glyma06g23420	20.69-20.69	AT1G68310.2	Protein of unknown function (DUF59)	polarity specification of adaxial/abaxial axis; regulation of cell proliferation; regulation of cell cycle
qGm06-3	6	20.99-21.07	Glyma06g23530	20.78-20.78	AT1G03390.1	HXXXD-type acyl-transferase family protein	NA
qGm06-3	6	20.99-21.07	Glyma06g23560	20.88-20.89	AT1G08510.1	fatty acyl-ACP thioesterases B	fatty acid biosynthetic process; metabolic process
qGm06-3	6	20.99-21.07	Glyma06g23570	20.89-20.9	AT5G22950.1	SNF7 family protein	protein targeting to vacuole; protein transport; vesicle-mediated transport
qGm06-3	6	20.99-21.07	Glyma06g23580	20.9-20.91	AT5G19950.2	Domain of unknown function (DUF1767)	NA
qGm06-3	6	20.99-21.07	Glyma06g23590	20.94-20.94	AT2G26730.1	Leucine-rich repeat protein kinase family protein	polysaccharide catabolic process; starch metabolic process; acetyl-CoA metabolic process; protein phosphorylation; microtubule nucleation; transmembrane receptor protein tyrosine kinase signaling pathway; pattern specification process; regulation of cell size; plant-type cell wall organization; plant-type cell wall biogenesis; auxin polar transport; root morphogenesis; regulation of meristem grow…
qGm06-3	6	20.99-21.07	Glyma06g23620	21.04-21.04	AT5G55740.1	Tetratricopeptide repeat (TPR)-like superfamily protein	leaf morphogenesis; mRNA modification; cell differentiation; positive regulation of transcription, DNA-dependent
qGm06-3	6	20.99-21.07	Glyma06g23630	21.04-21.04	AT1G52780.1	Protein of unknown function (DUF2921)	biological process
qGm06-3	6	20.99-21.07	Glyma06g23830	21.15-21.15	AT5G60450.1	auxin response factor 4	regulation of transcription, DNA-dependent; response to hormone stimulus; vegetative phase change; abaxial cell fate specification
qGm06-3	6	20.99-21.07	Glyma06g23920	21.32-21.33	AT5G43810.2	Stabilizer of iron transporter SufD / Polynucleotidyl transferase	methylation-dependent chromatin silencing; cell-cell signaling; virus induced gene silencing; determination of bilateral symmetry; organ morphogenesis; polarity specification of adaxial/abaxial axis; meristem initiation; vegetative phase change; xylem and phloem pattern formation; primary shoot apical meristem specification; meristem maintenance; production of ta-siRNAs involved in RNA interferen…
qGm06-3	6	20.99-21.07	Glyma06g23940	21.39-21.4	AT1G14920.1	GRAS family transcription factor family protein	regulation of nitrogen utilization; response to salt stress; response to ethylene stimulus; response to abscisic acid stimulus; response to gibberellin stimulus; gibberellic acid mediated signaling pathway; seed germination; salicylic acid mediated signaling pathway; jasmonic acid mediated signaling pathway; negative regulation of gibberellic acid mediated signaling pathway; regulation of seed ge…
qGm06-3	6	20.99-21.07	Glyma06g23950	21.4-21.4	AT5G19970.1	unknown protein; Has 1807 Blast hits to 1807 proteins in 277 species: Archae - 0; Bacteria - 0; Metazoa - 736; Fungi - 347; Plants - 385; Viruses - 0; Other Eukaryotes - 339 (source: NCBI BLink).	iron ion transport; biological process; cellular response to iron ion starvation; response to nitrate; nitrate transport
qGm06-3	6	20.99-21.07	Glyma06g23990	21.46-21.46	AT1G80840.1	WRKY DNA-binding protein 40	MAPK cascade; response to molecule of bacterial origin; respiratory burst involved in defense response; regulation of transcription, DNA-dependent; protein targeting to membrane; cellular membrane fusion; detection of biotic stimulus; response to wounding; response to mechanical stimulus; response to fungus; response to absence of light; jasmonic acid biosynthetic process; salicylic acid biosynth…
qGm06-3	6	20.99-21.07	Glyma06g24020	21.49-21.49	AT1G15520.1	pleiotropic drug resistance 12	MAPK cascade; protein targeting to membrane; drug transmembrane transport; signal transduction; response to water deprivation; detection of biotic stimulus; salicylic acid biosynthetic process; response to ethylene stimulus; response to auxin stimulus; response to abscisic acid stimulus; abscisic acid mediated signaling pathway; response to salicylic acid stimulus; response to jasmonic acid stimu…
qGm06-3	6	20.99-21.07	Glyma06g24030	21.49-21.49	AT5G17370.1	Transducin/WD40 repeat-like superfamily protein	biological process
qGm06-3	6	20.99-21.07	Glyma06g24080	21.51-21.51	AT1G64790.1	ILITYHIA	gluconeogenesis; cytoskeleton organization; systemic acquired resistance; proteasomal protein catabolic process; defense response to bacterium
qGm11-1	11	15.95-15.96	Glyma11g18870	15.48-15.48	AT2G27730.1	copper ion binding	ubiquitin-dependent protein catabolic process; photorespiration; response to misfolded protein; proteasome core complex assembly
qGm11-1	11	15.95-15.96	Glyma11g18880	15.49-15.49	AT3G44380.1	Late embryogenesis abundant (LEA) hydroxyproline-rich glycoprotein family	response to desiccation
qGm11-1	11	15.95-15.96	Glyma11g18890	15.49-15.49	AT5G22390.1	Protein of unknown function (DUF3049)	NA
qGm11-1	11	15.95-15.96	Glyma11g18900	15.49-15.5	AT5G22400.1	Rho GTPase activating protein with PAK-box/P21-Rho-binding domain	signal transduction
qGm11-1	11	15.95-15.96	Glyma11g18920	15.53-15.53	AT1G32250.1	Calcium-binding EF-hand family protein	biological process
qGm11-1	11	15.95-15.96	Glyma11g18930	15.54-15.54	AT2G27460.1	sec23/sec24 transport family protein	intracellular protein transport; ER to Golgi vesicle-mediated transport; vesicle-mediated transport
qGm11-1	11	15.95-15.96	Glyma11g18940	15.55-15.56	AT4G00830.2	RNA-binding (RRM/RBD/RNP motifs) family protein	fatty acid beta-oxidation; biological process; vernalization response; protein import into peroxisome matrix; photoperiodism, flowering
qGm11-1	11	15.95-15.96	Glyma11g18960	15.56-15.56	AT2G27470.1	nuclear factor Y, subunit B11	regulation of transcription, DNA-dependent
qGm11-1	11	15.95-15.96	Glyma11g18970	15.56-15.57	AT2G27500.2	Glycosyl hydrolase superfamily protein	carbohydrate metabolic process; protein targeting to membrane; salicylic acid mediated signaling pathway; jasmonic acid mediated signaling pathway; regulation of plant-type hypersensitive response
qGm11-1	11	15.95-15.96	Glyma11g18980	15.58-15.58	AT2G27510.1	ferredoxin 3	abscisic acid biosynthetic process; electron transport chain
qGm11-1	11	15.95-15.96	Glyma11g18990	15.58-15.59	AT3G04030.3	Homeodomain-like superfamily protein	NA
qGm11-1	11	15.95-15.96	Glyma11g19000	15.62-15.62	AT1G08350.2	Endomembrane protein 70 protein family	cellular membrane fusion
qGm11-1	11	15.95-15.96	Glyma11g19040	15.66-15.66	AT5G22450.1	unknown protein; LOCATED IN: chloroplast; EXPRESSED IN: 22 plant structures; EXPRESSED DURING: 13 growth stages; BEST Arabidopsis thaliana protein match is: unknown protein (TAIR:AT2G19390.1); Has 30201 Blast hits to 17322 proteins in 780 species: Archae - 12; Bacteria - 1396; Metazoa - 17338; Fungi - 3422; Plants - 5037; Viruses - 0; Other Eukaryotes - 2996 (source: NCBI BLink).	protein glycosylation
qGm11-1	11	15.95-15.96	Glyma11g19060	15.71-15.71	AT1G08290.1	WIP domain protein 3	regulation of transcription, DNA-dependent
qGm11-1	11	15.95-15.96	Glyma11g19070	15.72-15.72	AT5G22470.1	NAD+ ADP-ribosyltransferases;NAD+ ADP-ribosyltransferases	protein ADP-ribosylation
qGm11-1	11	15.95-15.96	Glyma11g19080	15.72-15.72	AT1G08280.1	Glycosyltransferase family 29 (sialyltransferase) family protein	protein glycosylation
qGm11-1	11	15.95-15.96	Glyma11g19090	15.75-15.75	AT1G08200.1	UDP-D-apiose/UDP-D-xylose synthase 2	nucleotide-sugar biosynthetic process; cellular metabolic process
qGm11-1	11	15.95-15.96	Glyma11g19100	15.75-15.76	AT2G27590.1	S-adenosyl-L-methionine-dependent methyltransferases superfamily protein	biological process
qGm11-1	11	15.95-15.96	Glyma11g19110	15.76-15.76	AT4G08960.1	phosphotyrosyl phosphatase activator (PTPA) family protein	NA
qGm11-1	11	15.95-15.96	Glyma11g19120	15.76-15.77	AT2G27600.1	AAA-type ATPase family protein	protein targeting to vacuole; fatty acid beta-oxidation; lipid transport; intra-Golgi vesicle-mediated transport; cellular membrane fusion; endosome organization; vacuole organization; trichome branching; lithium ion transport; vesicle-mediated transport; endosomal transport; protein import into peroxisome matrix
qGm11-1	11	15.95-15.96	Glyma11g19130	15.77-15.77	AT2G04160.1	Subtilisin-like serine endopeptidase family protein	proteolysis; metabolic process; response to auxin stimulus; lateral root morphogenesis; glucosinolate biosynthetic process; negative regulation of catalytic activity
qGm11-1	11	15.95-15.96	Glyma11g19140	15.78-15.79	AT3G44530.2	homolog of histone chaperone HIRA	regulation of transcription, DNA-dependent; negative regulation of gene expression, epigenetic
qGm11-1	11	15.95-15.96	Glyma11g19150	15.8-15.81	AT4G33790.1	Jojoba acyl CoA reductase-related male sterility protein	microsporogenesis; wax biosynthetic process; oxidation-reduction process
qGm11-1	11	15.95-15.96	Glyma11g19160	15.84-15.84	AT4G33790.1	Jojoba acyl CoA reductase-related male sterility protein	microsporogenesis; wax biosynthetic process; oxidation-reduction process
qGm11-1	11	15.95-15.96	Glyma11g19170	15.85-15.86	AT4G33790.1	Jojoba acyl CoA reductase-related male sterility protein	microsporogenesis; wax biosynthetic process; oxidation-reduction process
qGm11-1	11	15.95-15.96	Glyma11g19190	15.88-15.89	AT4G33790.1	Jojoba acyl CoA reductase-related male sterility protein	microsporogenesis; wax biosynthetic process; oxidation-reduction process
qGm11-1	11	15.95-15.96	Glyma11g19220	15.91-15.92	AT5G20890.1	TCP-1/cpn60 chaperonin family protein	gluconeogenesis; rRNA processing; protein folding; cytoskeleton organization; plant-type cell wall organization; proteasomal protein catabolic process; cell wall modification; cellular protein metabolic process
qGm11-1	11	15.95-15.96	Glyma11g19240	15.94-15.94	AT2G27690.1	cytochrome P450, family 94, subfamily C, polypeptide 1	signal transduction; response to water deprivation; response to wounding; response to fungus; jasmonic acid biosynthetic process; response to ethylene stimulus; response to auxin stimulus; abscisic acid mediated signaling pathway; response to jasmonic acid stimulus; jasmonic acid mediated signaling pathway; hyperosmotic salinity response; oxidation-reduction process
qGm11-1	11	15.95-15.96	Glyma11g19260	15.97-15.98	AT3G16000.1	MAR binding filament-like protein 1	maltose metabolic process; polysaccharide catabolic process; starch metabolic process; pentose-phosphate shunt; phosphatidylglycerol biosynthetic process; plant-type cell wall organization; chloroplast relocation; thylakoid membrane organization; regulation of meristem growth; starch biosynthetic process; isopentenyl diphosphate biosynthetic process, mevalonate-independent pathway; glucosinolate …
qGm11-1	11	15.95-15.96	Glyma11g19270	15.98-15.99	AT3G44610.1	Protein kinase superfamily protein	protein phosphorylation
qGm11-1	11	15.95-15.96	Glyma11g19280	15.99-15.99	AT3G44620.1	protein tyrosine phosphatases;protein tyrosine phosphatases	protein dephosphorylation
qGm11-1	11	15.95-15.96	Glyma11g19290	15.99-16	AT3G44680.1	histone deacetylase 9	histone deacetylation
qGm11-1	11	15.95-15.96	Glyma11g19300	16-16	AT4G21105.1	cytochrome-c oxidases;electron carriers	protein targeting to vacuole
qGm11-1	11	15.95-15.96	Glyma11g19310	16.01-16.01	AT2G27740.1	Family of unknown function (DUF662) _x0001_	biological process; glucuronoxylan metabolic process; xylan biosynthetic process
qGm11-1	11	15.95-15.96	Glyma11g19330	16.02-16.02	AT2G27760.1	tRNAisopentenyltransferase 2	reciprocal meiotic recombination; tRNA processing; cytokinin biosynthetic process
qGm11-1	11	15.95-15.96	Glyma11g19350	16.06-16.06	AT5G22580.1	Stress responsive A/B Barrel Domain	biological process
qGm11-1	11	15.95-15.96	Glyma11g19360	16.06-16.06	NA	NA	NA
qGm11-1	11	15.95-15.96	Glyma11g19370	16.06-16.06	AT3G44716.1	unknown protein; FUNCTIONS IN: molecular_function unknown; INVOLVED IN: biological_process unknown; LOCATED IN: endomembrane system; Has 13 Blast hits to 13 proteins in 6 species: Archae - 0; Bacteria - 0; Metazoa - 0; Fungi - 0; Plants - 13; Viruses - 0; Other Eukaryotes - 0 (source: NCBI BLink).	biological process
qGm11-1	11	15.95-15.96	Glyma11g19380	16.07-16.07	NA	NA	NA
qGm11-1	11	15.95-15.96	Glyma11g19390	16.07-16.07	AT2G27770.1	Plant protein of unknown function (DUF868)	NA
qGm11-1	11	15.95-15.96	Glyma11g19400	16.08-16.09	AT5G22620.2	phosphoglycerate/bisphosphoglycerate mutase family protein	metabolic process
qGm11-1	11	15.95-15.96	Glyma11g19410	16.09-16.09	AT2G44860.2	Ribosomal protein L24e family protein	RNA methylation; rRNA processing; translation; ribosome biogenesis
qGm11-1	11	15.95-15.96	Glyma11g19420	16.1-16.11	AT2G27810.1	nucleobase-ascorbate transporter 12	transport; transmembrane transport
qGm11-1	11	15.95-15.96	Glyma11g19430	16.12-16.12	AT1G08250.1	arogenate dehydratase 6	L-phenylalanine biosynthetic process; vernalization response; anthocyanin accumulation in tissues in response to UV light; carpel development
qGm11-1	11	15.95-15.96	Glyma11g19440	16.13-16.13	AT1G74900.1	Pentatricopeptide repeat (PPR) superfamily protein	RNA splicing
qGm11-1	11	15.95-15.96	Glyma11g19450	16.18-16.18	AT2G27830.1	unknown protein; BEST Arabidopsis thaliana protein match is: unknown protein (TAIR:AT4G22758.1); Has 131 Blast hits to 131 proteins in 17 species: Archae - 0; Bacteria - 0; Metazoa - 0; Fungi - 0; Plants - 131; Viruses - 0; Other Eukaryotes - 0 (source: NCBI BLink).	autophagy
qGm11-1	11	15.95-15.96	Glyma11g19480	16.19-16.2	AT5G22650.2	histone deacetylase 2B	RNA methylation; regulation of transcription, DNA-dependent; pyrimidine ribonucleotide biosynthetic process; DNA mediated transformation; regulation of flower development; polarity specification of adaxial/abaxial axis; post-translational protein modification; negative regulation of transcription, DNA-dependent; positive regulation of transcription, DNA-dependent
qGm11-1	11	15.95-15.96	Glyma11g19490	16.2-16.21	AT5G22740.1	cellulose synthase-like A02	NA
qGm11-1	11	15.95-15.96	Glyma11g19520	16.28-16.28	NA		NA
qGm11-1	11	15.95-15.96	Glyma11g19530	16.29-16.3	AT5G22760.1	PHD finger family protein	regulation of transcription, DNA-dependent; gravitropism
qGm11-1	11	15.95-15.96	Glyma11g19540	16.3-16.31	AT5G22770.2	alpha-adaptin	intracellular protein transport; protein transport; vesicle-mediated transport
qGm11-1	11	15.95-15.96	Glyma11g19550	16.31-16.31	AT1G08200.1	UDP-D-apiose/UDP-D-xylose synthase 2	nucleotide-sugar biosynthetic process; cellular metabolic process
qGm11-1	11	15.95-15.96	Glyma11g19560	16.33-16.33	AT5G66500.1	Tetratricopeptide repeat (TPR)-like superfamily protein	biological process
qGm11-1	11	15.95-15.96	Glyma11g19570	16.34-16.34	AT3G44830.1	Lecithin:cholesterol acyltransferase family protein	lipid metabolic process; ethylene mediated signaling pathway
qGm11-1	11	15.95-15.96	Glyma11g19600	16.36-16.36	AT5G22810.1	GDSL-like Lipase/Acylhydrolase superfamily protein	lipid metabolic process
qGm11-1	11	15.95-15.96	Glyma11g19610	16.36-16.36	AT1G08390.1	unknown protein; Has 62 Blast hits to 62 proteins in 27 species: Archae - 0; Bacteria - 0; Metazoa - 34; Fungi - 0; Plants - 28; Viruses - 0; Other Eukaryotes - 0 (source: NCBI BLink).	biological process
qGm11-1	11	15.95-15.96	Glyma11g19640	16.39-16.39	AT5G22850.1	Eukaryotic aspartyl protease family protein	proteolysis
qGm11-1	11	15.95-15.96	Glyma11g19650	16.4-16.4	AT2G27880.1	Argonaute family protein	biological process; petal development; stamen development; ovule development
qGm11-1	11	15.95-15.96	Glyma11g19660	16.42-16.43	AT1G08190.1	vacuolar protein sorting 41	protein targeting to vacuole; intracellular protein transport; gravitropism; vesicle-mediated transport
qGm11-1	11	15.95-15.96	Glyma11g19670	16.45-16.46	AT2G27900.2	CONTAINS InterPro DOMAIN/s: Protein of unknown function DUF2451, C-terminal (InterPro:IPR019514), Vacuolar protein sorting-associated protein 54 (InterPro:IPR019515); Has 35333 Blast hits to 34131 proteins in 2444 species: Archae - 798; Bacteria - 22429; Metazoa - 974; Fungi - 991; Plants - 531; Viruses - 0; Other Eukaryotes - 9610 (source: NCBI BLink).	protein glycosylation; biological process
qGm15-1	15	29.75-29.99	Glyma15g27470	29.65-29.65	NA	NA	NA
qGm15-1	15	29.75-29.99	Glyma15g27480	29.7-29.72	AT1G78580.1	trehalose-6-phosphate synthase	trehalose metabolic process; trehalose biosynthetic process; plant-type cell wall organization; embryo development; embryo development ending in seed dormancy; plant-type cell wall biogenesis; sugar mediated signaling pathway; cell division
qGm15-1	15	29.75-29.99	Glyma15g27500	29.72-29.73	AT2G05940.1	Protein kinase superfamily protein	MAPK cascade; protein phosphorylation; N-terminal protein myristoylation; protein targeting to membrane; cell communication; response to cold; response to water deprivation; response to wounding; response to insect; systemic acquired resistance; salicylic acid biosynthetic process; abscisic acid mediated signaling pathway; systemic acquired resistance, salicylic acid mediated signaling pathway; s…
qGm15-1	15	29.75-29.99	Glyma15g27510	29.74-29.74	AT1G78570.1	rhamnose biosynthesis 1	nucleotide-sugar metabolic process; response to sucrose stimulus; flavonoid biosynthetic process; response to UV-B; UDP-rhamnose biosynthetic process; auxin efflux; cellular metabolic process; extracellular polysaccharide biosynthetic process; flavonol biosynthetic process
qGm15-1	15	29.75-29.99	Glyma15g27530	29.77-29.77	AT3G14770.1	Nodulin MtN3 family protein	biological process
qGm15-1	15	29.75-29.99	Glyma15g27540	29.77-29.77	AT3G14760.1	unknown protein; FUNCTIONS IN: molecular_function unknown; INVOLVED IN: biological_process unknown; LOCATED IN: endomembrane system; EXPRESSED IN: 6 plant structures; EXPRESSED DURING: LP.04 four leaves visible, LP.02 two leaves visible; Has 63 Blast hits to 63 proteins in 13 species: Archae - 0; Bacteria - 0; Metazoa - 0; Fungi - 0; Plants - 63; Viruses - 0; Other Eukaryotes - 0 (source: NCBI BL…	biological process
qGm15-1	15	29.75-29.99	Glyma15g27550	29.84-29.84	AT3G14740.2	RING/FYVE/PHD zinc finger superfamily protein	NA
qGm15-1	15	29.75-29.99	Glyma15g27590	29.99-29.99	NA	NA	NA
qGm15-1	15	29.75-29.99	Glyma15g27600	30-30	AT3G48750.1	cell division control 2	mitotic cell cycle; cytokinesis; cellular response to nitrogen starvation; positive regulation of cell proliferation; asymmetric cell division; response to cold; pollen development; embryo development ending in seed dormancy; vernalization response; stomatal lineage progression; regulation of meiosis; DNA endoreduplication; negative regulation of cyclin-dependent protein kinase activity; gametoph…
qGm15-1	15	29.75-29.99	Glyma15g27610	30.01-30.01	AT1G16670.1	Protein kinase superfamily protein	protein phosphorylation; systemic acquired resistance; salicylic acid biosynthetic process; salicylic acid mediated signaling pathway; endoplasmic reticulum unfolded protein response; negative regulation of defense response; innate immune response; protein autophosphorylation
qGm15-1	15	29.75-29.99	Glyma15g27630	30.12-30.12	AT3G51680.1	NAD(P)-binding Rossmann-fold superfamily protein	metabolic process
qGm15-1	15	29.75-29.99	Glyma15g27640	30.15-30.16	AT1G79050.1	recA DNA recombination family protein	DNA repair; DNA recombination; response to DNA damage stimulus; reciprocal meiotic recombination; SOS response; cytokinin biosynthetic process
qGm15-1	15	29.75-29.99	Glyma15g27660	30.19-30.19	AT1G17860.1	Kunitz family trypsin and protease inhibitor protein	protein folding; response to heat; response to high light intensity; response to nitrate; nitrate transport; response to endoplasmic reticulum stress; response to hydrogen peroxide
qGm15-1	15	29.75-29.99	Glyma15g27740	30.32-30.32	AT3G14760.1	unknown protein; FUNCTIONS IN: molecular_function unknown; INVOLVED IN: biological_process unknown; LOCATED IN: endomembrane system; EXPRESSED IN: 6 plant structures; EXPRESSED DURING: LP.04 four leaves visible, LP.02 two leaves visible; Has 63 Blast hits to 63 proteins in 13 species: Archae - 0; Bacteria - 0; Metazoa - 0; Fungi - 0; Plants - 63; Viruses - 0; Other Eukaryotes - 0 (source: NCBI BL…	biological process
qGm15-1	15	29.75-29.99	Glyma15g27750	30.32-30.32	AT3G14770.1	Nodulin MtN3 family protein	biological process
qGm15-1	15	29.75-29.99	Glyma15g27760	30.37-30.38	AT1G17040.1	SH2 domain protein A	regulation of transcription, DNA-dependent; signal transduction
qGm15-1	15	29.75-29.99	Glyma15g27770	30.4-30.4	AT1G78540.1	SH2 domain protein B	regulation of transcription, DNA-dependent; signal transduction
qGm15-1	15	29.75-29.99	Glyma15g27790	30.43-30.45	AT1G16520.1	unknown protein; FUNCTIONS IN: molecular_function unknown; INVOLVED IN: biological_process unknown; LOCATED IN: plasma membrane; EXPRESSED IN: 22 plant structures; EXPRESSED DURING: 13 growth stages; BEST Arabidopsis thaliana protein match is: unknown protein (TAIR:AT1G56080.1); Has 243 Blast hits to 234 proteins in 69 species: Archae - 2; Bacteria - 2; Metazoa - 61; Fungi - 9; Plants - 125; Viru…	biological process
qGm17-1	17	37.68-37.79	Glyma17g33360	37.19-37.2	AT5G25050.1	Major facilitator superfamily protein	transport
qGm17-1	17	37.68-37.79	Glyma17g33370	37.2-37.2	AT5G10530.1	Concanavalin A-like lectin protein kinase family protein	protein phosphorylation
qGm17-1	17	37.68-37.79	Glyma17g33400	37.27-37.27	AT5G19780.1	tubulin alpha-5	GTP catabolic process; microtubule-based process; microtubule-based movement; response to cadmium ion; protein polymerization
qGm17-1	17	37.68-37.79	Glyma17g33410	37.28-37.28	AT1G72770.3	homology to ABI1	protein dephosphorylation; response to symbiotic fungus; regulation of seed germination
qGm17-1	17	37.68-37.79	Glyma17g33430	37.32-37.32	AT4G33060.1	Cyclophilin-like peptidyl-prolyl cis-trans isomerase family protein	protein folding; protein targeting to vacuole; response to heat; response to high light intensity; response to endoplasmic reticulum stress; response to hydrogen peroxide
qGm17-1	17	37.68-37.79	Glyma17g33450	37.34-37.34	NA	NA	NA
qGm17-1	17	37.68-37.79	Glyma17g33470	37.37-37.37	AT2G05940.1	Protein kinase superfamily protein	MAPK cascade; protein phosphorylation; N-terminal protein myristoylation; protein targeting to membrane; cell communication; response to cold; response to water deprivation; response to wounding; response to insect; systemic acquired resistance; salicylic acid biosynthetic process; abscisic acid mediated signaling pathway; systemic acquired resistance, salicylic acid mediated signaling pathway; s…
qGm17-1	17	37.68-37.79	Glyma17g33480	37.38-37.38	AT1G48270.1	G-protein-coupled receptor 1	mitotic cell cycle; tyrosine biosynthetic process; cell surface receptor signaling pathway; G-protein coupled receptor signaling pathway; activation of phospholipase C activity; L-phenylalanine biosynthetic process; response to cytokinin stimulus; abscisic acid mediated signaling pathway; brassinosteroid mediated signaling pathway; blue light signaling pathway; negative regulation of abscisic aci…
qGm17-1	17	37.68-37.79	Glyma17g33500	37.4-37.4	AT1G72510.2	Protein of unknown function (DUF1677)	biological process
qGm17-1	17	37.68-37.79	Glyma17g33510	37.41-37.42	AT2G26280.1	CTC-interacting domain 7	mismatch repair
qGm17-1	17	37.68-37.79	Glyma17g33520	37.43-37.43	AT5G47540.1	Mo25 family protein	biological process
qGm17-1	17	37.68-37.79	Glyma17g33550	37.47-37.47	AT1G17450.1	B-block binding subunit of TFIIIC	NA
qGm17-1	17	37.68-37.79	Glyma17g33560	37.47-37.48	AT1G16830.1	Pentatricopeptide repeat (PPR) superfamily protein	biological process
qGm17-1	17	37.68-37.79	Glyma17g33570	37.48-37.48	AT5G56030.1	heat shock protein 81-2	protein folding; defense response; response to heat; response to water deprivation; response to mechanical stimulus; response to salt stress; defense response to bacterium, incompatible interaction; flower development; negative regulation of seed germination; heat acclimation; calcium-mediated signaling; leaf development; protein stabilization; stomatal closure
qGm17-1	17	37.68-37.79	Glyma17g33600	37.52-37.53	AT3G43540.1	Protein of unknown function (DUF1350)	biological process
qGm17-1	17	37.68-37.79	Glyma17g33610	37.53-37.54	AT2G17970.1	2-oxoglutarate (2OG) and Fe(II)-dependent oxygenase superfamily protein	oxidation-reduction process
qGm17-1	17	37.68-37.79	Glyma17g33620	37.54-37.54	NA	NA	NA
qGm17-1	17	37.68-37.79	Glyma17g33640	37.55-37.55	AT4G33160.1	F-box family protein	ubiquitin-dependent protein catabolic process
qGm17-1	17	37.68-37.79	Glyma17g33650	37.55-37.56	AT2G24640.1	ubiquitin-specific protease 19	ubiquitin-dependent protein catabolic process
qGm17-1	17	37.68-37.79	Glyma17g33670	37.59-37.6	AT5G10720.1	histidine kinase 5	phosphorelay signal transduction system; regulation of transcription, DNA-dependent; signal transduction; cytokinin mediated signaling pathway; negative regulation of abscisic acid mediated signaling pathway; vernalization response; negative regulation of ethylene mediated signaling pathway; phosphorylation; peptidyl-histidine phosphorylation; anthocyanin accumulation in tissues in response to UV…
qGm17-1	17	37.68-37.79	Glyma17g33680	37.62-37.62	AT2G24762.1	glutamine dumper 4	regulation of amino acid export
qGm17-1	17	37.68-37.79	Glyma17g33690	37.65-37.66	AT4G31750.1	HOPW1-1-interacting 2	protein dephosphorylation; defense response to bacterium; interspecies interaction between organisms
qGm17-1	17	37.68-37.79	Glyma17g33730	37.69-37.69	AT2G24800.1	Peroxidase superfamily protein	response to oxidative stress; oxidation-reduction process
qGm17-1	17	37.68-37.79	Glyma17g33760	37.71-37.71	AT2G24970.1	unknown protein; Has 33 Blast hits to 33 proteins in 17 species: Archae - 0; Bacteria - 0; Metazoa - 1; Fungi - 0; Plants - 28; Viruses - 0; Other Eukaryotes - 4 (source: NCBI BLink).	DNA-dependent DNA replication; biological process
qGm17-1	17	37.68-37.79	Glyma17g33780	37.72-37.73	AT4G31780.2	monogalactosyl diacylglycerol synthase 1	carbohydrate metabolic process; glycolipid biosynthetic process; response to wounding; response to fungus; jasmonic acid biosynthetic process; response to jasmonic acid stimulus; embryo development; thylakoid membrane organization; galactolipid biosynthetic process; lipid glycosylation
qGm17-1	17	37.68-37.79	Glyma17g33790	37.73-37.74	AT4G32140.1	EamA-like transporter family	biological process
qGm17-1	17	37.68-37.79	Glyma17g33800	37.74-37.75	AT5G10780.2	FUNCTIONS IN: molecular_function unknown; INVOLVED IN: biological_process unknown; LOCATED IN: cellular_component unknown; EXPRESSED IN: 22 plant structures; EXPRESSED DURING: 14 growth stages; CONTAINS InterPro DOMAIN/s: Uncharacterised conserved protein UCP017207, transmembrane protein 85 (InterPro:IPR016687), Protein of unknown function DUF1077 (InterPro:IPR009445); Has 395 Blast hits to 395 p…	biological process
qGm17-1	17	37.68-37.79	Glyma17g33830	37.76-37.76	NA	NA	NA
qGm17-1	17	37.68-37.79	Glyma17g33870	37.76-37.76	AT2G44890.1	cytochrome P450, family 704, subfamily A, polypeptide 1	oxidation-reduction process
qGm17-1	17	37.68-37.79	Glyma17g33880	37.77-37.79	AT5G25150.1	TBP-associated factor 5	RNA splicing, via endonucleolytic cleavage and ligation; regulation of transcription, DNA-dependent; transcription from RNA polymerase II promoter; sister chromatid cohesion; reciprocal meiotic recombination; regulation of chromosome organization; meiotic DNA double-strand break formation; meiotic chromosome segregation
qGm17-1	17	37.68-37.79	Glyma17g33900	37.81-37.82	AT5G66240.1	Transducin/WD40 repeat-like superfamily protein	photoperiodism, flowering
qGm17-1	17	37.68-37.79	Glyma17g33920	37.83-37.83	AT1G80840.1	WRKY DNA-binding protein 40	MAPK cascade; response to molecule of bacterial origin; respiratory burst involved in defense response; regulation of transcription, DNA-dependent; protein targeting to membrane; cellular membrane fusion; detection of biotic stimulus; response to wounding; response to mechanical stimulus; response to fungus; response to absence of light; jasmonic acid biosynthetic process; salicylic acid biosynth…
qGm17-1	17	37.68-37.79	Glyma17g33930	37.83-37.85	AT2G25050.1	Actin-binding FH2 (Formin Homology) protein	cellular component organization; actin cytoskeleton organization
qGm17-1	17	37.68-37.79	Glyma17g33940	37.86-37.86	AT5G10870.1	chorismate mutase 2	aromatic amino acid family biosynthetic process; chorismate metabolic process
qGm17-1	17	37.68-37.79	Glyma17g33950	37.86-37.87	AT4G31810.1	ATP-dependent caseinolytic (Clp) protease/crotonase family protein	G2 phase of mitotic cell cycle; fatty acid beta-oxidation; metabolic process; pyrimidine ribonucleotide biosynthetic process; photomorphogenesis; regulation of flower development; cullin deneddylation; histone lysine methylation
qGm17-1	17	37.68-37.79	Glyma17g33960	37.88-37.88	NA	NA	NA
qGm17-1	17	37.68-37.79	Glyma17g34010	37.93-37.93	AT1G18400.1	BR enhanced expression 1	regulation of transcription, DNA-dependent
qGm17-1	17	37.68-37.79	Glyma17g34020	37.94-37.94	AT5G10840.1	Endomembrane protein 70 protein family	N-terminal protein myristoylation
qGm17-1	17	37.68-37.79	Glyma17g34030	37.94-37.95	AT4G31830.1	unknown protein; Has 42 Blast hits to 42 proteins in 10 species: Archae - 0; Bacteria - 0; Metazoa - 0; Fungi - 0; Plants - 42; Viruses - 0; Other Eukaryotes - 0 (source: NCBI BLink).	biological process
qGm17-1	17	37.68-37.79	Glyma17g34040	37.95-37.95	AT4G31840.1	early nodulin-like protein 15	microtubule cytoskeleton organization; cytokinesis by cell plate formation; acetyl-CoA metabolic process; regulation of meristem growth; spindle assembly; anaphase
qGm17-1	17	37.68-37.79	Glyma17g34060	37.96-37.96	AT2G18193.1	P-loop containing nucleoside triphosphate hydrolases superfamily protein	NA
qGm17-1	17	37.68-37.79	Glyma17g34070	37.96-37.97	AT4G31180.2	Class II aminoacyl-tRNA and biotin synthetases superfamily protein	karyogamy; gluconeogenesis; glycolysis; tRNA aminoacylation for protein translation; aspartyl-tRNA aminoacylation; embryo sac egg cell differentiation; response to salt stress; response to cadmium ion; protein maturation
qGm17-1	17	37.68-37.79	Glyma17g34100	37.97-37.98	AT4G31860.1	Protein phosphatase 2C family protein	protein dephosphorylation; N-terminal protein myristoylation; response to symbiotic fungus; cellular response to phosphate starvation; galactolipid biosynthetic process; cellular response to water deprivation
qGm17-1	17	37.68-37.79	Glyma17g34110	37.98-37.99	AT4G31870.1	glutathione peroxidase 7	response to oxidative stress; toxin catabolic process; oxidation-reduction process; response to karrikin
qGm17-1	17	37.68-37.79	Glyma17g34120	37.99-38	AT5G10820.1	Major facilitator superfamily protein	transport; brassinosteroid biosynthetic process
qGm17-1	17	37.68-37.79	Glyma17g34140	38-38.01	AT5G10810.1	enhancer of rudimentary protein, putative	cell cycle
qGm17-1	17	37.68-37.79	Glyma17g34150	38.01-38.01	AT5G10530.1	Concanavalin A-like lectin protein kinase family protein	protein phosphorylation
qGm17-1	17	37.68-37.79	Glyma17g34160	38.02-38.03	AT5G10530.1	Concanavalin A-like lectin protein kinase family protein	protein phosphorylation
qGm17-1	17	37.68-37.79	Glyma17g34170	38.03-38.03	AT5G10530.1	Concanavalin A-like lectin protein kinase family protein	protein phosphorylation
qGm17-1	17	37.68-37.79	Glyma17g34180	38.06-38.07	AT5G10530.1	Concanavalin A-like lectin protein kinase family protein	protein phosphorylation
qGm17-1	17	37.68-37.79	Glyma17g34190	38.07-38.07	AT5G10530.1	Concanavalin A-like lectin protein kinase family protein	protein phosphorylation
qGm17-1	17	37.68-37.79	Glyma17g34200	38.08-38.08	AT5G26160.1	unknown protein; BEST Arabidopsis thaliana protein match is: unknown protein (TAIR:AT5G20610.1); Has 197 Blast hits to 158 proteins in 44 species: Archae - 0; Bacteria - 14; Metazoa - 28; Fungi - 15; Plants - 117; Viruses - 2; Other Eukaryotes - 21 (source: NCBI BLink).	biological process
qGm17-1	17	37.68-37.79	Glyma17g34210	38.08-38.08	AT5G26170.1	WRKY DNA-binding protein 50	regulation of transcription, DNA-dependent; jasmonic acid mediated signaling pathway; defense response to fungus
qGm17-1	17	37.68-37.79	Glyma17g34220	38.09-38.09	AT5G12020.1	17.6 kDa class II heat shock protein	protein folding; response to heat; response to high light intensity; response to endoplasmic reticulum stress; response to hydrogen peroxide
qGm17-1	17	37.68-37.79	Glyma17g34230	38.09-38.09	AT5G12020.1	17.6 kDa class II heat shock protein	protein folding; response to heat; response to high light intensity; response to endoplasmic reticulum stress; response to hydrogen peroxide
qGm17-1	17	37.68-37.79	Glyma17g34240	38.1-38.1	AT5G26200.1	Mitochondrial substrate carrier family protein	transport; mitochondrial transport; transmembrane transport
qGm17-1	17	37.68-37.79	Glyma17g34250	38.1-38.11	AT5G20510.1	alfin-like 5	regulation of transcription, DNA-dependent
qGm17-1	17	37.68-37.79	Glyma17g34260	38.13-38.13	AT3G13980.1	unknown protein; BEST Arabidopsis thaliana protein match is: unknown protein (TAIR:AT1G54200.1); Has 1485 Blast hits to 418 proteins in 98 species: Archae - 0; Bacteria - 6; Metazoa - 246; Fungi - 61; Plants - 107; Viruses - 6; Other Eukaryotes - 1059 (source: NCBI BLink).	biological process
qGm17-1	17	37.68-37.79	Glyma17g34300	38.15-38.16	AT5G19530.1	S-adenosyl-L-methionine-dependent methyltransferases superfamily protein	polysaccharide biosynthetic process; pattern specification process; regulation of cell size; multidimensional cell growth; unidimensional cell growth; auxin polar transport; cell tip growth; meristem initiation; root morphogenesis; phloem or xylem histogenesis; xylem development; response to far red light; regulation of hormone levels; growth; anthocyanin accumulation in tissues in response to UV…
a: QTN regions which was detected at least in three environments for one growth stage trait.
b:Interval range in each QTN rgion.
c:Top TAIR10 Blastp Hit. Match determined via BLASTP of Glyma1.1 primary proteins against Arabidopsis thaliana proteins (TAIR10). Minimum e-value score E<10-6 required.
d: Gene Ontology Biological Process. GO Biological Process terms were assigned to each GlymaID using the GO terms associated with the Top TAIR10 Blastp Hit (4). The annotation information was obtained from TAIR v 10.
e: Genes annotated in G. max Williams 82 reference gene model 1.1 was used as the source of candidate genes.
